# Supplementary material for: Cochlospermum angolense Welw ex Oliv: Phytochemical Profile, Antioxidant Activity, and Therapeutic Prospects
Source: Molecules. 2025 Jun 27;30(13):2768. doi: 10.3390/molecules30132768 (PMC12251057; doi:10.3390/molecules30132768)
Supplement: Supplementary file 1 [file molecules-30-02768-s001.zip]

Archive with 1 entries (1 files):
- molecules-3661214-supplementary.pdf
